# Supplementary material for: Control of Dielectric, Mechanical, and Thermal Properties of a Polymer Composite Based on ABS Using CoB Nanoparticles
Source: Polymers (Basel). 2024 Dec 27;17(1):38. doi: 10.3390/polym17010038 (PMC12974218; doi:10.3390/polym17010038)
Supplement: Supplementary file 1 [file polymers-17-00038-s001.zip]

Archive with 1 entries (1 files):
- polymers-3378528-supplementary.pdf
